# Supplementary material for: Distinct Swimming Behavioral Phenotypes Following Serotonin and Dopamine Transporter Modulation in the Adult Zebrafish Novel Tank Diving Test (NTT)
Source: Pharmaceuticals (Basel). 2025 Nov 27;18(12):1807. doi: 10.3390/ph18121807 (PMC12735686; doi:10.3390/ph18121807)
Supplement: Supplementary file 1 [file pharmaceuticals-18-01807-s001.zip]

Archive with 1 entries (1 files):
- pharmaceuticals-3976555-supplementary.pdf
